# Supplementary material for: Clinical use of the VNtyper-Kestrel pipeline for MUC1 variant detection in autosomal-dominant tubulointerstitial kidney disease
Source: Clin Exp Nephrol. 2025 Apr 17;29(9):1192–9. doi: 10.1007/s10157-025-02675-y (PMC12441061; doi:10.1007/s10157-025-02675-y)
Supplement: Supplementary file 1 — Supplementary file1 (XLSX 82 KB) [file 10157_2025_2675_MOESM1_ESM.xlsx]

## Sheet: S4
Supplementary Table S4. Results of Long-Read Sequencing and VNtyper Analysis in Patients with Suspected ADTKD
No.	Long read result	longread version	SC No.	VNtyper result	coverage	Motif	Variant	POS	REF	ALT	Motif_sequence	Estimated_Depth_AlternateVariant	Estimated_Depth_Variant_ActiveRegion	Depth_Score	Confidence	Kmer_Size
1	negative	1	SC270	nagative	84
2	positive	1	SC370	negative	344
3	positive	1	SC416	positive	106	R	Insertion	7	G	GG	TGGGGGGGCGGTGGAGCCCGGGGCCGGCCTGGTGTCCGTGCCCGAGGTGACACCGTGGGC	12	84	0.14286	Low_Precision	20
4	positive	1	SC489	negative	247
5	negative	1	SC507	negative	53
6	positive	1	SC534	negative	342
7	negative	1	SC591	negative	63
8	negative	1	SC593	negative	39
9	negative	1	SC617	negative	341
10	negative	1	SC630	negative	344
11	negative	1	SC638	negative	277
12	negative	1	SC639	negative	359
13	negative	1	SC651	negative	242
14	positive	1	SC656	positive	223	W	Insertion	7	G	GG	CGGGGGGGCGGTGGAGCCCGGGGCCGGCCTGGTGTCCGGGGCCGAGGTGACACCGTGGGC	82	2193	0.03739	High_Precision	20
15	negative	1	SC360	negative	118
16	negative	1	SC362	negative	128
17	negative	1	SC422	negative	148
18	negative	1	SC431	negative	142
19	negative	1	SC449	negative	82
20	negative	1	SC465	negative	46
21	negative	1	SC469	negative	115
22	negative	1	SC511	negative	53
23	positive	1	SC512	positive	50	O	Insertion	7	G	GG	TGGGGGGGCGGTGGAGCCTGGGGCCGGCCTGGTGTCCGGGGCCGAGGTGACACCGTGGGC	6	79	0.07595	Low_Precision	20
24	negative	1	SC515	negative	47
25	negative	1	SC560	negative	55
26	negative	1	SC564	negative	47
27	positive	1	SC566	positive	388	E	Insertion	8	G	GT	TGCGGGCGCGGTGGAGCCCGGGGCGGGCCTGGTGTCCGGGGCCGAGGTGACACCGTGGGC	17	398	0.04271	Low_Precision	20
28	negative	1	SC568	negative	62
29	negative	1	SC586	negative	49
30	negative	1	SC596	negative	39
31	negative	1	SC611	negative	49
32	negative	1	SC615	negative	315
33	negative	1	SC616	negative	443
34	negative	1	SC634	negative	259
35	negative	1	SC650	negative	279
36	negative	1	SC673	negative	239
37	negative	1	SC629 （B299）	negative	266
38	negative	2	SC225	negative	262
39	positive	2	SC265	positive	343	O	Insertion	58	G	GG	TGGGGGGGCGGTGGAGCCTGGGGCCGGCCTGGTGTCCGGGGCCGAGGTGACACCGTGGGC	21	2548	0.00824	High_Precision	20
40	positive	2	SC359	positive	124	5	Insertion	7	G	GG	TGGGGGGGCGGTGGAGCCCGGGGCTGGCTTGTTGTCCGGGGCTGAGGTGACATCGTGGGC	29	58	0.5	Low_Precision	20
41	negative	2	SC534B	negative	342
42	negative	2	SC690	negative	267
43	positive	2	SC696	positive	301	X	Insertion	7	G	GG	TGGGGGGGCGGTGGAGCCCGGGGCCGGCCTGGTGTCCGGGGCCGAGGTGACACCGTGGGC	126	2624	0.04802	High_Precision	20
44	negative	2	SC705	negative	244
45	positive	2	SC732	positive	259	S	Insertion	7	G	GG	TGCGGGGGCGGTGGAGCCCGGGGCCGGCCTGCTCTCCGGGGCTGAGGTGACACCGTGGGC	5	938	0.00533	Low_Precision	20
46	negative	2	SC738	negative	231
47	negative	2	SC744	negative	278
48	negative	2	SC762	negative	184
49	negative	2	SC766	negative	333
50	negative	2	SC767	negative	267
51	negative	2	SC779	negative	356
52	negative	2	SC780	negative	401
53	positive	2	SC798	positive	285	O	Insertion	7	G	GG	TGGGGGGGCGGTGGAGCCTGGGGCCGGCCTGGTGTCCGGGGCCGAGGTGACACCGTGGGC	148	2717	0.05447	High_Precision	20
54	negative	2	SC799	negative	122
55	negative	2	SC806	negative	136
56	negative	2	SC809	negative	147
57	negative	2	SC811	negative	130
58	negative	2	SC814	negative	163
59	negative	2	SC828	negative	273
60	negative	2	SC835	negative	233
61	negative	2	SC837	negative	319
62	negative	2	SC838	negative	249
63	negative	2	SC843	negative	304
64	negative	2	SC847	negative	329
65	negative	2	SC862	negative	458
66	negative	2	SC867	negative	331
67	positive	2	SC870	positive	343	B	Insertion	7	G	GG	TGGGGGGGCGGTGGAGCCCGGGGCCGGCCTGCTCTCCGGGGCCGAGGTGACACCGTGGGC	98	3985	0.02459	High_Precision	20
68	positive	2	SC874	positive	332	G	Insertion	2	G	GA	TGCGGGCGCGGTGGAGCCCGGGGCCGGCCTGGTGTCCGGGGCCGAGGTGACACCGTGGGC	73	6133	0.0119	High_Precision	20
69	negative	2	SC884	negative	412
70	negative	2	SC886	negative	381
71	negative	2	SC889	negative	316
72	negative	2	SC892	negative	364
73	negative	2	SC894	negative	567
74	negative	2	SC895	negative	447
75	negative	2	SC905	negative	516
76	negative	2	SC908	negative	220
77	positive	2	SC912	positive	271	L	Insertion	7	G	GG	TGGGGCGGCGGTGGAGCCCGGGGCCGGCCTGGTGTCCGGGGCTGAGGTGACACCGTGGGC	14	1883	0.00743	Low_Precision	20
78	negative	2	SC913	negative	287
79	negative	2	SC915	negative	294
80	negative	2	SC920	negative	306
81	negative	2	SC921	negative	215
82	negative	2	SC923	negative	393
83	negative	2	SC924	negative	482
84	negative	2	SC926	negative	389
85	negative	2	SC927	negative	542
86	negative	2	SC934	negative	491
87	negative	2	SC936	negative	361
88	negative	3	SC666	negative	269
89	negative	3	SC706	negative	303
90	negative	3	SC707	negative	228
91	negative	3	SC708	negative	235
92	negative	3	SC723	negative	232
93	negative	3	SC724	negative	205
94	negative	3	SC726	negative	535
95	negative	3	SC729	negative	206
96	negative	3	SC740	negative	304
97	negative	3	SC742	negative	314
98	negative	3	SC743	negative	212
99	negative	3	SC748	negative	231
100	negative	3	SC749	negative	203
101	negative	3	SC751	negative	226
102	negative	3	SC764	negative	255
103	negative	3	SC768	negative	254
104	negative	3	SC771	negative	291
105	negative	3	SC776	negative	289
106	negative	3	SC782	negative	282
107	negative	3	SC784	negative	317
108	negative	3	SC785	negative	437
109	negative	3	SC795	negative	307
110	negative	3	SC800	negative	152
111	negative	3	SC818	negative	116
112	negative	3	SC819	negative	135
113	negative	3	SC827	negative	329
114	negative	3	SC832	negative	255
115	negative	3	SC842	negative	332
116	negative	3	SC844	negative	265
117	negative	3	SC848	negative	281
118	negative	3	SC854	negative	284
119	negative	3	SC859	negative	421
120	negative	3	SC861	negative	360
121	negative	3	SC875	negative	329
122	negative	3	SC879	negative	354
123	negative	3	SC883	negative	435
124	negative	3	SC896	negative	449
125	negative	3	SC898	negative	410
126	negative	3	SC899	negative	394
127	negative	3	SC900	negative	529
128	negative	3	SC933	negative	653
129	negative	3	SC937	negative	289
130	negative	3	SC938	negative	335
131	negative	3	SC939	negative	249
132	negative	3	SC941	negative	310
133	negative	3	SC944	negative	276
134	negative	3	SC949	negative	544
135	negative	3	SC950	negative	376
136	negative	3	SC952	negative	450
137	negative	3	SC959	negative	449
138	negative	3	SC960	negative	314
139	negative	3	SC961	negative	528
140	negative	3	SC962	negative	557
141	negative	3	SC965	negative	491
142	negative	3	SC969	negative	354
143	negative	3	SC970	negative	303
144	negative	3	SC972	negative	367
145	positive	3	SC973	negative	411
146	negative	3	SC977	negative	514
147	negative	3	SC981	negative	378
148	negative	3	SC983	negative	734
149	negative	3	SC987	negative	497
150	negative	3	SC988	negative	681
151	positive	3	SC995	positive	606	2	Insertion	57	T	TA	CTGAGTGGTGGAGGAGCCTGAACCGGGGCTGTGGCTGGAGAGTACGCTGCTGGTCATACT	119	220	0.54091	High_Precision	20
152	negative	3	SC996	positive	614	8	Insertion	10	C	CGGCT	CAAGGCGGGCCTGTTGTCCGGGGCCGAGGTGACACCATGGGCTGGGGGGGCGGTGGAGCC	9	6587	0.00137	Low_Precision	20
153	negative	3	SC1002	negative	515
154	negative	3	SC1003	negative	393
155	negative	3	SC1005	negative	545
156	negative	3	SC1007	negative	576
157	negative	3	SC1008	negative	529
158	negative	3	SC1010	negative	541
159	negative	3	SC1017	negative	731
160	negative	3	SC1023	negative	660
161	negative	3	SC1025	negative	645
162	negative	3	SC1026	negative	715
163	negative	3	SC1027	negative	536
164	negative	3	SC1028	negative	462
165	negative	3	SC1034	negative	846
166	negative	3	SC1036	negative	643
167	negative	3	SC1037	negative	629
168	negative	3	SC1039	negative	688
169	negative	3	SC1041	negative	544
170	negative	3	SC1042	positive	548	8	Insertion	10	C	CGGCT	CAAGGCGGGCCTGTTGTCCGGGGCCGAGGTGACACCATGGGCTGGGGGGGCGGTGGAGCC	7	7177	0.00098	Low_Precision	20
171	negative	3	SC1043	negative	1190
172	negative	3	SC1046	negative	843
173	negative	3	SC1049	negative	796
174	negative	3	SC1051	negative	534
175	negative	3	SC1053	negative	455
176	negative	3	SC1057	negative	523
177	negative	3	SC1060	negative	807
178	negative	3	SC1063	negative	822
179	negative	3	SC1065	negative	866
180	negative	3	SC1071	negative	657
181	negative	3	SC1072	negative	857
182	negative	3	SC1074	negative	625
183	positive	3	SC1079	positive	795	H	Insertion	7	G	GG	TGGGGCGGCGGTGGAGCCCGGGGCCGGCCTGGTGTCCGGGGCCGAGGTGACACCGTGGGC	128	10215	0.01253	High_Precision	20
184	negative	3	SC1082	negative	607
185	negative	3	SC1083	negative	1021
186	negative	3	SC1084	negative	1043
187	negative	3	SC1085	negative	1012
188	negative	3	SC1086	negative	1294
189	negative	3	SC1089	negative	961
190	negative	3	SC1091	negative	1095
191	negative	3	SC1093	negative	970
192	negative	3	SC1096	negative	1009
193	negative	3	SC1099	negative	1451
194	negative	3	SC1100	negative	363
195	negative	3	SC1101	negative	499
196	negative	3	SC1102	negative	530
197	negative	3	SC1103	negative	516
198	negative	3	SC1104	negative	653
199	negative	3	SC1105	negative	525
200	negative	3	SC1106	negative	589
201	negative	3	SC1107	negative	564
202	negative	3	SC1108	negative	387
203	negative	3	SC1109	negative	582
204	negative	3	SC1110	negative	465
205	negative	3	SC1111	negative	604
206	positive	3	SC1112	positive	568	O	Insertion	7	G	GG	TGGGGGGGCGGTGGAGCCTGGGGCCGGCCTGGTGTCCGGGGCCGAGGTGACACCGTGGGC	114	9343	0.0122	High_Precision	20
207	negative	3	SC1114	negative	566
208	negative	3	SC1115	negative	498
209	negative	3	SC1124	negative	480

## Sheet: S5
Supplementary Table S5. Results of VNtyper Analysis using the ADTKD panel
No.	SC No.	VNtyper	coverage	Motif	Variant	POS	REF	ALT	Motif_sequence	Estimated_Depth_AlternateVariant	Estimated_Depth_Variant_ActiveRegion	Depth_Score	Confidence	Kmer_Size
1	SC370	positive	2053	P	Insertion	29	C	CC	TGGGGGGGCGGTGGAGCCCGGGGCTGGCCTGGTGTCCGGGGCCGAGGTGACACCGTGGGC	427	22794	0.01873	High_Precision	20
2	SC489	positive	2424	8	Insertion	49	G	GG	CAAGGCGGGCCTGTTGTCCGGGGCCGAGGTGACACCATGGGCTGGGGGGGCGGTGGAGCC	864	33399	0.02587	High_Precision	20
3	SC534	positive	3764	X	Insertion	7	G	GG	TGGGGGGGCGGTGGAGCCCGGGGCCGGCCTGGTGTCCGGGGCCGAGGTGACACCGTGGGC	904	61017	0.01482	High_Precision	20

## Sheet: S6
Supplementary Table S6. Results of VNtyper Analysis in Patients with Suspected hereditary nephrotic syndrome
No.	Neph No.	VNtyper	coverage	Motif	Variant	POS	REF	ALT	Motif_sequence	Estimated_Depth_AlternateVariant	Estimated_Depth_Variant_ActiveRegion	Depth_Score	Confidence	Kmer_Size
1	Neph845	negative	411
2	Neph847	negative	534
3	Neph848	negative	470
4	Neph849	negative	532
5	Neph850	negative	552
6	Neph851	negative	649
7	Neph852	negative	422
8	Neph853	negative	453
9	Neph854	negative	519
10	Neph855	negative	483
11	Neph856	negative	577
12	Neph857	negative	440
13	Neph858	negative	449
14	Neph859	negative	363
15	Neph860	negative	404
16	Neph835	negative	887
17	Neph836	negative	948
18	Neph837	negative	756
19	Neph838	negative	494
20	Neph840	negative	809
21	Neph841	negative	928
22	Neph842	positive	998	8	Insertion	10	C	CGGCT	CAAGGCGGGCCTGTTGTCCGGGGCCGAGGTGACACCATGGGCTGGGGGGGCGGTGGAGCC	12	13105	0.00092	Low_Precision	20
23	Neph843	negative	557
24	Neph844	negative	511
25	Neph833	negative	450
26	Neph834	negative	490
27	Neph821	negative	460
28	Neph822	negative	496
29	Neph823	negative	703
30	Neph824	negative	636
31	Neph825	negative	890
32	Neph826	negative	297
33	Neph827	negative	543
34	Neph828	negative	610
35	Neph829	negative	865
36	Neph830	negative	350
37	Neph831	negative	520
38	Neph832	negative	492
39	Neph804	negative	593
40	Neph805	negative	458
41	Neph806	negative	561
42	Neph807	negative	512
43	Neph808	negative	394
44	Neph809	negative	591
45	Neph810	negative	694
46	Neph811	positive	598	E	Insertion	28	C	CGGCT	TGCGGGCGCGGTGGAGCCCGGGGCGGGCCTGGTGTCCGGGGCCGAGGTGACACCGTGGGC	5	7104	0.0007	Low_Precision	20
47	Neph812	negative	553
48	Neph813	negative	373
49	Neph814	negative	765
50	Neph815	negative	347
51	Neph816	negative	648
52	Neph817	negative	457
53	Neph818	negative	511
54	Neph819	negative	577
55	Neph820	negative	697
56	Neph98	negative	665
57	Neph793	negative	439
58	Neph794	negative	429
59	Neph795	negative	602
60	Neph796	negative	594
61	Neph797	negative	591
62	Neph798	negative	388
63	Neph799	negative	480
64	Neph800	negative	496
65	Neph801	negative	695
66	Neph802	negative	566
67	Neph803	negative	695
68	Neph792	negative	387
69	Neph776mother	negative	612
70	Neph784	negative	522
71	Neph785	negative	460
72	Neph786	negative	591
73	Neph787	negative	460
74	Neph788	negative	749
75	Neph789	negative	454
76	Neph790	negative	330
77	Neph791	negative	780
78	Neph783	negative	569
79	Neph548son	negative	559
80	Neph779	negative	610
81	Neph780	negative	497
82	Neph781	negative	496
83	Neph782	negative	717
84	Neph783	negative	569
85	Neph778	negative	548
86	Neph761	negative	588
87	Neph762	negative	726
88	Neph763	negative	608
89	Neph764	negative	536
90	Neph765	negative	933
91	Neph766	negative	489
92	Neph767	negative	937
93	Neph768	negative	438
94	Neph769	negative	537
95	Neph770	negative	488
96	Neph771	negative	895
97	Neph772	negative	535
98	Neph773	negative	872
99	Neph774	negative	577
100	Neph775	negative	802
101	Neph777	negative	638
102	Neph760	negative	686
103	Neph749	negative	593
104	Neph750	positive	720	E	Insertion	28	C	CGGCT	TGCGGGCGCGGTGGAGCCCGGGGCGGGCCTGGTGTCCGGGGCCGAGGTGACACCGTGGGC	8	8545	0.00094	Low_Precision	20
105	Neph751	negative	441
106	Neph752	negative	625
107	Neph753	negative	893
108	Neph754	negative	624
109	Neph755	negative	794
110	Neph756	negative	543
111	Neph757	negative	531
112	Neph758	negative	562
113	Neph748	negative	363
114	Neph743	negative	315
115	Neph744	negative	335
116	Neph745	negative	417
117	Neph746	negative	697
118	Neph747	negative	522
119	Neph748	negative	363
120	Neph17	negative	577
121	Neph101	negative	718
122	Neph125	negative	508
123	Neph184	negative	803
124	Neph305	negative	705
125	Neph704	negative	458
126	Neph705	negative	443
127	Neph706	negative	528
128	Neph707	negative	485
129	Neph708	negative	465
130	Neph709	negative	296
131	Neph710	negative	420
132	Neph711	negative	306
133	Neph712	negative	337
134	Neph713	negative	390
135	Neph714	negative	457
136	Neph715	positive	544	8	Insertion	10	C	CGGCT	CAAGGCGGGCCTGTTGTCCGGGGCCGAGGTGACACCATGGGCTGGGGGGGCGGTGGAGCC	7	6500	0.00108	Low_Precision	20
137	Neph716	negative	558
138	Neph717	negative	438
139	Neph718	negative	411
140	Neph719	negative	585
141	Neph720	positive	515	E	Insertion	28	C	CGGCT	TGCGGGCGCGGTGGAGCCCGGGGCGGGCCTGGTGTCCGGGGCCGAGGTGACACCGTGGGC	10	6124	0.00163	Low_Precision	20
142	Neph721	negative	529
143	Neph722	negative	503
144	Neph723	negative	558
145	Neph724	negative	629
146	Neph725	negative	384
147	Neph726	negative	469
148	Neph727	negative	488
149	Neph728	negative	638
150	Neph729	negative	449
151	Neph730	negative	523
152	Neph732	negative	462
153	Neph733	negative	647
154	Neph734	negative	539
155	Neph735	negative	681
156	Neph736	negative	590
157	Neph737	negative	720
158	Neph738	negative	536
159	Neph739	negative	586
160	Neph740	negative	616
161	Neph741	negative	481
162	Neph742	negative	535
163	Neph600	negative	479
164	Neph601	negative	622
165	Neph602	negative	498
166	Neph603	negative	497
167	Neph604	negative	702
168	Neph605	negative	562
169	Neph606	negative	489
170	Neph607	negative	567
171	Neph608	negative	489
172	Neph609	negative	714
173	Neph610	negative	513
174	Neph617	negative	6
175	Neph618	negative	15
176	Neph619	negative	14
177	Neph620	negative	20
178	Neph621	negative	20
179	Neph622	negative	34
180	Neph623	negative	17
181	Neph624	negative	9
182	Neph625	negative	12
183	Neph626	negative	29
184	Neph629	negative	17
185	Neph630	negative	175
186	Neph631	negative	198
187	Neph632	negative	212
188	Neph633	negative	161
189	Neph634	negative	298
190	Neph635	negative	247
191	Neph636	negative	187
192	Neph637	negative	215
193	Neph638	negative	126
194	Neph639	negative	262
195	Neph640	negative	480
196	Neph641	negative	329
197	Neph642	negative	244
198	Neph643	negative	264
199	Neph644	negative	108
200	Neph645	negative	455
201	Neph646	negative	469
202	Neph647	negative	548
203	Neph648	negative	331
204	Neph649	negative	564
205	Neph650	negative	433
206	Neph651	negative	280
207	Neph652	negative	319
208	Neph653	negative	245
209	Neph654	negative	182
210	Neph655	negative	267
211	Neph656	negative	472
212	Neph657	negative	133
213	Neph1	negative	34
214	Neph25	negative	405
215	Neph30	negative	363
216	Neph65	negative	33
217	Neph80	negative	225
218	Neph103	negative	271
219	Neph170	negative	453
220	Neph171	negative	320
221	Neph195	negative	436
222	Neph278	negative	263
223	Neph283	negative	490
224	Neph507	negative	243
225	Neph508	negative	497
226	Neph511	negative	426
227	Neph512	negative	385
228	Neph513	negative	399
229	Neph514	negative	476
230	Neph515	negative	227
231	Neph516	negative	309
232	Neph517	negative	276
233	Neph518	negative	405
234	Neph519	negative	353
235	Neph520	negative	444
236	Neph521	negative	460
237	Neph522	negative	420
238	Neph523	negative	595
239	Neph524	negative	438
240	Neph525	negative	297
241	Neph526	negative	310
242	Neph527	negative	287
243	Neph528	negative	240
244	Neph529	negative	414
245	Neph530	negative	329
246	Neph531	negative	384
247	Neph532	negative	424
248	Neph533	negative	315
249	Neph534	negative	323
250	Neph535	negative	391
251	Neph536	negative	403
252	Neph537	negative	440
253	Neph538	negative	315
254	Neph539	negative	363
255	Neph540	negative	487
256	Neph541	negative	322
257	Neph542	negative	363
258	Neph543	negative	385
259	Neph544	negative	364
260	Neph545	negative	313
261	Neph546	negative	390
262	Neph547	negative	361
263	Neph548	negative	247
264	Neph549	negative	285
265	Neph550	negative	518
266	Neph551	negative	368
267	Neph552	negative	288
268	Neph553	negative	402
269	Neph554	negative	330
270	Neph555	negative	346
271	Neph556	negative	386
272	Neph557	negative	202
273	Neph558	negative	221
274	Neph559	negative	220
275	Neph560	negative	290
276	Neph561	negative	187
277	Neph562	negative	238
278	Neph563	negative	205
279	Neph564	negative	191
280	Neph565	negative	16
281	Neph566	negative	29
282	Neph567	negative	30
283	Neph568	negative	23
284	Neph569	negative	22
285	Neph570	negative	150
286	Neph571	negative	189
287	Neph572	negative	151
288	Neph573	negative	145
289	Neph574	negative	222
290	Neph576	negative	226
291	Neph577	negative	162
292	Neph578	negative	254
293	Neph579	negative	190
294	Neph580	negative	350
295	Neph581	negative	311
296	Neph582	negative	375
297	Neph583	negative	293
298	Neph584	negative	310
299	Neph585	negative	154
300	Neph586	negative	450
301	Neph587	negative	341
302	Neph588	negative	342
303	Neph589	negative	312
304	Neph590	negative	148
305	Neph591	negative	141
306	Neph592	negative	231
307	Neph593	negative	174
308	Neph594	negative	228
309	Neph595	negative	182
310	Neph596	negative	166
311	Neph597	negative	195
312	Neph598	negative	144
313	Neph599	negative	201
314	Neph435	negative	132
315	Neph436	negative	208
316	Neph437	negative	269
317	Neph438	negative	316
318	Neph439	negative	465
319	Neph445	negative	286
320	Neph446	negative	340
321	Neph447	negative	336
322	Neph448	negative	381
323	Neph450	negative	314
324	Neph451	negative	331
325	Neph453	negative	283
326	Neph454	negative	307
327	Neph455	negative	323
328	Neph456	negative	337
329	Neph457	negative	438
330	Neph458	negative	187
331	Neph459	negative	411
332	Neph460	negative	260
333	Neph461	negative	439
334	Neph462	negative	345
335	Neph463	negative	430
336	Neph464	negative	436
337	Neph465	negative	431
338	Neph466	negative	237
339	Neph467	negative	333
340	Neph468	negative	227
341	Neph469	negative	444
342	Neph470	negative	507
343	Neph471	negative	574
344	Neph472	negative	439
345	Neph473	negative	413
346	Neph474	negative	652
347	Neph475	negative	363
348	Neph476	negative	479
349	Neph477	negative	619
350	Neph478	negative	299
351	Neph479	negative	275
352	Neph480	negative	412
353	Neph481	negative	463
354	Neph482	negative	359
355	Neph483	negative	522
356	Neph484	negative	463
357	Neph485	negative	334
358	Neph486	negative	319
359	Neph487	negative	367
360	Neph488	negative	236
361	Neph489	negative	226
362	Neph490	negative	274
363	Neph491	negative	276
364	Neph492	negative	271
365	Neph493	negative	193
366	Neph495	negative	221
367	Neph496	negative	195
368	Neph497	negative	305
369	Neph498	negative	215
370	Neph499	negative	246
371	Neph500	negative	227
372	Neph501	negative	315
373	Neph502	negative	392
374	Neph503	negative	302
375	Neph504	negative	361
376	Neph505	negative	419
377	Neph506	negative	473
378	Neph509	negative	308
379	Neph510	negative	240
380	Neph440	negative	349
381	Neph441	negative	394
382	Neph442	negative	297
383	Neph443	negative	322
384	Neph444	negative	410
385	Neph451	negative	331
386	Neph433	negative	137
387	Neph430	negative	116
388	Neph431	negative	101
389	Neph432	negative	174
390	Neph429	negative	359
391	Neph422	negative	476
392	Neph423	negative	380
393	Neph424	negative	377
394	Neph425	negative	403
395	Neph426	negative	419
396	Neph427	negative	609
397	Neph428	negative	461
398	Neph429	negative	359
399	Neph408	negative	405
400	Neph409	negative	338
401	Neph410	negative	379
402	Neph411	negative	422
403	Neph412	negative	422
404	Neph413	negative	313
405	Neph414	negative	239
406	Neph415	negative	497
407	Neph416	negative	264
408	Neph417	negative	227
409	Neph418	negative	417
410	Neph419	negative	399
411	Neph420	negative	317
412	Neph115	negative	255
413	Neph122	negative	285
414	Neph346	negative	172
415	Neph347	negative	190
416	Neph348	negative	115
417	Neph349	negative	223
418	Neph350	negative	151
419	Neph351	negative	245
420	Neph352	negative	257
421	Neph353	negative	241
422	Neph354	negative	212
423	Neph355	negative	183
424	Neph356	negative	336
425	Neph357	negative	301
426	Neph358	negative	191
427	Neph359	negative	260
428	Neph360	negative	154
429	Neph361	negative	276
430	Neph362	negative	175
431	Neph363	negative	302
432	Neph364	negative	233
433	Neph365	negative	231
434	Neph366	negative	251
435	Neph367	negative	285
436	Neph368	negative	331
437	Neph369	negative	248
438	Neph370	negative	344
439	Neph372	negative	250
440	Neph373	negative	213
441	Neph374	negative	181
442	Neph375	negative	188
443	Neph376	negative	221
444	Neph377	negative	161
445	Neph378	negative	161
446	Neph379	negative	182
447	Neph380	negative	205
448	Neph381	negative	286
449	Neph382	negative	286
450	Neph383	negative	223
451	Neph384	negative	184
452	Neph385	negative	440
453	Neph386	negative	170
454	Neph387	negative	139
455	Neph388	negative	421
456	Neph389	negative	204
457	Neph390	negative	243
458	Neph391	negative	193
459	Neph392	negative	292
460	Neph393	negative	127
461	Neph394	negative	266
462	Neph395	negative	258
463	Neph396	negative	218
464	Neph397	negative	409
465	Neph398	negative	192
466	Neph399	negative	234
467	Neph400	negative	192
468	Neph401	negative	148
469	Neph402	negative	204
470	Neph403	negative	192
471	Neph404	negative	200
472	Neph405	negative	214
473	Neph406	negative	211
474	Neph407	negative	264
475	Neph344	negative	316
476	Neph345	negative	268
477	Neph333	negative	244
478	Neph334	negative	339
479	Neph335	negative	388
480	Neph337	negative	239
481	Neph338Father	negative	283
482	Neph339	negative	247
483	Neph340	negative	277
484	Neph341	negative	336
485	Neph342	negative	242
486	Neph343	negative	253
487	Neph322	negative	259
488	Neph323	negative	252
489	Neph324	negative	235
490	Neph325	negative	293
491	Neph326	negative	172
492	Neph327	negative	181
493	Neph328	negative	149
494	Neph329	negative	123
495	Neph330	negative	320
496	Neph331	negative	328
497	Neph332	negative	329
498	Neph861	negative	368
499	Neph862	negative	362
500	Neph863	negative	526
501	Neph864	negative	714
502	Neph865	negative	562
503	Neph866	negative	563
504	Neph867	negative	410
505	Neph868	negative	448

## Sheet: S7
Supplementary Table S7. Results of VNtyper Analysis in Patients with Suspected Bartter syndrome
No.	B No.	VNtyper	coverage	Motif	Variant	POS	REF	ALT	Motif_sequence	Estimated_Depth_AlternateVariant	Estimated_Depth_Variant_ActiveRegion	Depth_Score	Confidence	Kmer_Size
1	B616	negative	543
2	B615	negative	567
3	B614	negative	453
4	B613	negative	737
5	B612	negative	515
6	B611	negative	592
7	B610	negative	609
8	B609	negative	385
9	B608	negative	569
10	B607	negative	697
11	B606	negative	647
12	B605	negative	611
13	B604	negative	426
14	B603	negative	855
15	B602	negative	733
16	B601	negative	902
17	B600	negative	471
18	B599	negative	744
19	B598	negative	668
20	B597	negative	578
21	B595	negative	559
22	B594	negative	674
23	B593	negative	595
24	B592	negative	517
25	B591	negative	440
26	B590	negative	507
27	B589	negative	399
28	B588	negative	611
29	B587	negative	353
30	B586	negative	416
31	B585	negative	565
32	B584	negative	763
33	B583	negative	483
34	B582	negative	669
35	B581	negative	707
36	B580	negative	878
37	B579	negative	635
38	B578	negative	537
39	B577	negative	545
40	B576	negative	418
41	B575	negative	784
42	B574	negative	582
43	B573	negative	522
44	B572	negative	399
45	B571	negative	560
46	B570	positive	674	8	Insertion	10	C	CGGCT	CAAGGCGGGCCTGTTGTCCGGGGCCGAGGTGACACCATGGGCTGGGGGGGCGGTGGAGCC	8	8117	0.00099	Low_Precision	20
47	B569	positive	563	D	Insertion	28	C	CGGCT	TGGGGGGGCGGTGGAGCCCGGGGCGGGCCTGGTGTCCGGGGCCGAGGTGACACCGTGGGC	10	6975	0.00143	Low_Precision	20
48	B568	negative	674
49	B567	negative	332
50	B566	negative	477
51	B565	negative	598
52	B564	negative	586
53	B563	negative	466
54	B562	negative	433
55	B561	negative	379
56	B560	negative	618
57	B559	negative	452
58	B558	negative	513
59	B557	negative	480
60	B556	negative	300
61	B555	negative	301
62	B554	negative	353
63	B553	negative	405
64	B552	negative	504
65	B551	negative	509
66	B550	negative	470
67	B549	negative	443
68	B548	negative	475
69	B547	negative	571
70	B546	negative	535
71	B545	negative	578
72	B544	negative	759
73	B543	negative	511
74	B542	negative	540
75	B541	negative	638
76	B540	negative	330
77	B539	negative	369
78	B538	negative	410
79	B537	negative	813
80	B536	negative	426
81	B535	negative	556
82	B534	negative	480
83	B533	negative	349
84	B532	negative	201
85	B531	negative	334
86	B530	negative	368
87	B529	negative	271
88	B528	negative	261
89	B527	negative	177
90	B526	negative	322
91	B027	negative	503
92	B525	negative	495
93	B524	negative	354
94	B523	negative	486
95	B522	negative	215
96	B521	negative	217
97	B520	negative	306
98	B519	negative	431
99	B518	negative	349
100	B517	negative	89
101	B516	negative	68
102	B515	negative	52
103	B514	negative	42
104	B513	negative	48
105	B512	negative	142
106	B511	negative	225
107	B510	negative	265
108	B509	negative	197
109	B508	negative	416
110	B507	negative	318
111	B506	negative	20
112	B505	negative	233
113	B504	negative	249
114	B503	negative	219
115	B502	negative	302
116	B501	negative	232
117	B500	negative	227
118	B499	negative	626
119	B498	negative	528
120	B496	negative	528
121	B495	negative	461
122	B494	negative	503
123	B493	negative	547
124	B492	negative	751
125	B491	negative	615
126	B490	negative	213
127	B489	negative	192
128	B488	negative	271
129	B487	negative	186
130	B486	negative	178
131	B484	negative	170
132	B483	negative	190
133	B482	negative	219
134	B481	negative	258
135	B480	negative	309
136	B479	negative	258
137	B478	negative	218
138	B477	negative	326
139	B476	negative	336
140	B475	negative	231
141	B474	negative	287
142	B473	negative	240
143	B472	negative	294
144	B471	negative	363
145	B470	negative	272
146	B469	negative	483
147	B468	negative	249
148	B467	negative	266
149	B466	negative	438
150	B465	negative	256
151	B464	negative	293
152	B463	negative	299
153	B462	negative	420
154	B461	negative	420
155	B460	negative	460
156	B459	negative	449
157	B458	negative	384
158	B457	negative	333
159	B456	negative	499
160	B455	negative	366
161	B454	negative	439
162	B453	negative	458
163	B452	negative	544
164	B451	negative	507
165	B450	negative	367
166	B449	negative	887
167	B448	negative	955
168	B447	negative	905
169	B446	negative	373
170	B445	negative	293
171	B444	negative	487
172	B443	negative	517
173	B442	negative	450
174	B441	negative	580
175	B440	negative	302
176	B439	negative	245
177	B438	negative	409
178	B437	negative	329
179	B436	negative	459
180	B435	negative	463
181	B434	negative	396
182	B433	negative	411
183	B432	negative	800
184	B431	negative	370
185	B430	negative	325
186	B429	negative	484
187	B428	negative	552
188	B427	negative	325
189	B426	negative	218
190	B425	negative	269
191	B424	negative	266
192	B423	negative	276
193	B422	negative	254
194	B420	negative	340
195	B419	negative	230
196	B418	negative	665
197	B417	negative	331
198	B416	negative	301
199	B415	negative	400
200	B414	negative	349
201	B413	negative	525
202	B412	negative	530
203	B411	negative	467
204	B410	negative	631
205	B409	negative	324
206	B408	negative	302
207	B407	negative	292
208	B406	negative	186
209	B405	negative	230
210	B404	negative	278
211	B403	negative	299
212	B402	negative	252
213	B401	negative	342
214	B400	negative	414
215	B399	negative	487
216	B398	negative	481
217	B397	negative	409
218	B396	negative	407
219	B395	negative	412
220	B394	negative	264
221	B393	negative	531
222	B392	negative	843
223	B391	negative	132
224	B390	negative	133
225	B389	negative	119
226	B388	negative	106
227	B387	negative	271
228	B386	negative	249
229	B385	negative	178
230	B384	negative	217
231	B383	negative	333
232	B382	negative	200
233	B381	negative	254
234	B380	negative	260
235	B379	negative	252
236	B378	negative	233
237	B377	negative	264
238	B376	negative	167
239	B375	negative	156
240	B374	negative	129
241	B373	negative	176
242	B372	negative	146
243	B371	negative	312
244	B370	negative	286
245	B369	negative	229
246	B368	negative	223
247	B367	negative	296
248	B366	negative	341
249	B365	negative	195
250	B364	negative	199
251	B363	negative	279
252	B362	negative	207
253	B361	negative	149
254	B360	negative	197
255	B359	negative	204
256	B358	negative	254
257	B357	negative	228
258	B356	negative	227
259	B355	negative	271
260	B354	negative	324
261	B353	negative	255
262	B352	negative	256
263	B351	negative	271
264	B350	negative	284
265	B349	negative	261
266	B348	negative	213
267	B347	negative	193
268	B346	negative	185
269	B345	negative	202
270	B344	negative	193
271	B343	negative	267
272	B342	negative	248
273	B341	negative	214
274	B340	negative	229
275	B339	negative	213
276	B338	negative	248
277	B337	negative	239
278	B336	negative	271
279	B335	negative	257
280	B334	negative	279
281	B271	negative	212
282	B333	negative	335
283	B332	negative	401
284	B331	negative	342
285	B330	negative	272
286	B329	negative	265
287	B328	negative	324
288	B327	negative	311
289	B326	negative	261
290	B325	negative	210
291	B324	negative	156
292	B323	negative	206
293	B322	negative	234
294	B321	negative	271
295	B319	negative	379
296	B318	negative	286
297	B317	negative	547
298	B314	negative	163
299	B313	negative	112
300	B312	negative	216
301	B311	negative	190
302	B309	negative	262
303	B617	negative	715
304	B618	negative	965
305	B619	negative	510
306	B620	negative	512
307	B621	negative	409
308	B622	negative	504
309	B623	negative	322
310	B624	negative	480
311	B629	negative	337
312	B8	negative	536
313	B487	negative	186

## Sheet: S8
Supplementary Table S8. Results of VNtyper Analysis in Patients with Suspected Dent Disease
No.	D No.	VNtyper	coverage	Motif	Variant	POS	REF	ALT	Motif_sequence	Estimated_Depth_AlternateVariant	Estimated_Depth_Variant_ActiveRegion	Depth_Score	Confidence	Kmer_Size
1	D224	negative	769
2	D223	negative	395
3	D222	negative	226
4	D221	negative	410
5	D220	negative	566
6	D219	negative	642
7	D218	negative	543
8	D217	negative	437
9	D216	negative	711
10	D215	negative	671
11	D214	negative	473
12	D213	positive	759	8	Insertion	10	C	CGGCT	CAAGGCGGGCCTGTTGTCCGGGGCCGAGGTGACACCATGGGCTGGGGGGGCGGTGGAGCC	11	9522	0.00116	Low_Precision	20
13	D212	positive	471	8	Insertion	10	C	CGGCT	CAAGGCGGGCCTGTTGTCCGGGGCCGAGGTGACACCATGGGCTGGGGGGGCGGTGGAGCC	6	5475	0.0011	Low_Precision	20
14	D211	negative	420
15	D210	positive	509	8	Insertion	10	C	CGGCT	CAAGGCGGGCCTGTTGTCCGGGGCCGAGGTGACACCATGGGCTGGGGGGGCGGTGGAGCC	6	5828	0.00103	Low_Precision	20
16	D209	negative	766
17	D208	negative	366
18	D207	negative	299
19	D206	negative	58
20	D205	negative	71
21	D204	negative	50
22	D203	negative	34
23	D202	negative	31
24	D201	negative	634
25	D200	negative	548
26	D199	negative	468
27	D198	negative	206
28	D197	negative	24
29	D196	negative	23
30	D195	negative	299
31	D194	negative	388
32	D193	negative	347
33	D192	negative	358
34	D191	negative	448
35	D190	negative	748
36	D189	negative	410
37	D188	negative	557
38	D187	negative	492
39	D186	negative	466
40	D185	negative	422
41	D184	negative	400
42	D182	negative	246
43	D181	negative	236
44	D180	negative	285
45	D179	negative	244
46	D178	negative	276
47	D177	negative	214
48	D176	negative	293
49	D175	negative	597
50	D174	negative	329
51	D173	negative	478
52	D172	negative	264
53	D171	negative	346
54	D170	negative	339
55	D169	negative	485
56	D168	negative	516
57	D167	negative	217
58	D166	negative	376
59	D165	negative	403
60	D164	negative	360
61	D163	negative	260
62	D162	negative	236
63	D161	negative	243
64	D160	negative	237
65	D159	negative	301
66	D158	negative	277
67	D157	negative	302
68	D156	negative	285
69	D155	negative	309
70	D154	negative	671
71	D153	negative	489
72	D152	negative	283
73	D151	negative	286
74	D150	negative	219
75	D149	negative	318
76	D148	negative	370
77	D147	negative	237
78	D146	negative	286
79	D145	negative	243
80	D144	negative	228
81	D143	negative	214
82	D142	negative	351
83	D141	negative	284
84	D140	negative	213
85	D139	negative	157
86	D138	negative	174
87	D137	negative	291
88	D135	negative	193
89	D134	negative	272
90	D133	negative	278
91	D132	negative	375
92	D131	negative	374
93	D185brother	negative	717
94	D130	negative	164
95	D129	negative	302
96	D128	negative	246
97	D127	negative	380
98	D126	negative	274
99	D125	negative	182
100	D124	negative	116
101	D123	negative	184
102	D122	negative	472
103	D121	negative	111
104	D120	negative	318
105	D119	negative	247
106	D118	negative	345
107	D117	negative	284
108	D116	negative	399
109	D115	negative	150
110	D114	negative	256
111	D225	negative	836
112	D226	negative	346
113	D227	negative	388
114	D228	negative	402
115	D229	negative	454

## Sheet: S9
Supplementary Table S9. Results of VNtyper Analysis in Patients with Suspected hereditary renal tubular acidosis
No.	RTA No.	VNtyper	coverage
1	RTA67	negative	589
2	RTA66	negative	679
3	RTA64	negative	569
4	RTA63	negative	746
5	RTA62	negative	803
6	RTA61	negative	497
7	RTA60	negative	527
8	RTA59	negative	462
9	RTA58	negative	160
10	RTA57	negative	208
11	RTA56	negative	282
12	RTA55	negative	338
13	RTA54	negative	211
14	RTA53	negative	294
15	RTA52	negative	235
16	RTA51	negative	169
17	RTA50	negative	145
18	RTA49	negative	409
19	RTA48	negative	190
20	RTA47	negative	232
21	RTA46	negative	392
22	RTA45	negative	246
23	RTA44	negative	213
24	RTA43	negative	437
25	RTA42	negative	638
26	RTA41	negative	355
27	RTA40	negative	435
28	RTA39	negative	269
29	RTA38	negative	269
30	RTA37	negative	473
31	RTA36	negative	87
32	RTA35	negative	118
33	RTA34	negative	176
34	RTA33	negative	198
35	RTA32	negative	304
36	RTA30	negative	365
37	RTA29	negative	271
38	RTA28	negative	301
39	RTA27	negative	295
40	RTA26	negative	333
41	RTA25	negative	346
42	RTA68	negative	469
43	RTA69	negative	385
